# Supplementary material for: Systematic characterization of Puerariae Flos metabolites in vivo and assessment of its protective mechanisms against alcoholic liver injury in a rat model
Source: Front Pharmacol. 2022 Aug 30;13:915535. doi: 10.3389/fphar.2022.915535 (PMC9468746; doi:10.3389/fphar.2022.915535)
Supplement: Supplementary file 8 [file Table7.XLS]

## Sheet: Sheet1
	ACOX1	ALDH2	ALOX12	ALOX15	CHKB	GOT2	HSP90AA1	HSP90B1	LDHB	MAOA	MIF	PPARA	PTGS1	TNF	TPI1	TYR
M11	9.2277	4.0879	6.4776	6.9583	6.2459	8.2378	7.6472	3.8068	1.8773	10.3783	4.1421	8.1986	4.509	2.6449	-11.9052	7.1071
M15	7.6925	6.6899	7.2005	7.3286	5.6791	6.0203	6.225	5.5822	4.1242	7.751	6.8655	6.0363	6.4431	2.7715	3.9332	7.9326
M16	8.115	5.465	4.2646	8.6665	5.8865	5.507	5.0891	5.5911	4.8703	13.0742	-21.2223	10.2818	5.9203	2.5256	0.0147	7.4928
M17	6.2321	5.3773	6.0494	8.2986	5.0121	6.41	4.8535	3.666	4.629	9.5686	6.6566	9.601	5.0743	3.7129	2.3526	8.015
M19	4.9799	5.0624	6.2446	6.7989	7.1044	6.6211	8.7639	1.7241	2.5542	9.9508	8.1217	7.835	5.4062	4.5963	1.9984	6.2818
M21	7.2667	6.6301	6.9982	6.9291	5.5301	6.1111	6.2162	4.3969	3.9728	9.1711	2.1729	9.1524	7.6882	4.5556	2.978	8.4892
M36	6.717	7.1314	6.8275	6.6353	5.6944	7.055	5.2789	5.1754	4.439	8.5472	6.8866	7.9452	7.9068	4.2906	2.8135	8.7275
M3	7.2359	5.66	6.8269	7.0264	5.9627	6.9528	6.4026	2.3141	4.0347	11.843	4.7516	8.0611	6.4431	4.5912	2.3209	7.4932
M55	4.9343	4.6137	5.4441	7.127	5.203	6.0424	5.8531	3.0733	4.4024	6.516	5.0575	6.5183	4.7817	2.8121	4.2072	5.3438
P15	4.5946	3.4525	5.6857	3.9498	4.5332	5.6462	5.4119	5.3157	4.6681	6.0605	5.4546	6.3182	4.1446	3.5802	4.4923	5.4633
P6	8.5505	7.3025	9.8513	7.18	6.2103	8.1865	6.1095	4.5097	3.5114	7.9009	5.6104	8.4451	9.205	1.9158	-4.6202	6.7859
